# Supplementary material for: ﻿Africa and Arabia encompass a much greater species diversity in the Achyranthesaspera aggregate (Amaranthaceae, achyranthoid clade): Evidence from morphological and chorological data
Source: PhytoKeys. 2024 Dec 20;250:21–94. doi: 10.3897/phytokeys.250.136139 (PMC11681337; doi:10.3897/phytokeys.250.136139)
Supplement: XML Treatment for Achyranthes mauritiana [file phytokeys.250.136139-treatment5.xml]

<!DOCTYPE tp:taxon-treatment
  PUBLIC "-//TaxonX//DTD Taxonomic Treatment Publishing DTD v0 20100105//EN" "tax-treatment-NSO.dtd">
<tp:taxon-treatment xmlns:tp="http://www.plazi.org/taxpub"><tp:treatment-meta><kwd-group><label>Taxon classification</label><kwd>
                <named-content content-type="kingdom">Plantae</named-content>
              </kwd><kwd>
                <named-content content-type="order">Caryophyllales</named-content>
              </kwd><kwd>
                <named-content content-type="family">Amaranthaceae</named-content>
              </kwd></kwd-group><mixed-citation publication-type="journal"><person-group><name><surname>Sukhorukov</surname><given-names>Alexander P.</given-names></name><name><surname>Kushunina</surname><given-names>Maria</given-names></name><name><surname>Nilova</surname><given-names>Maya V.</given-names></name><name><surname>Baider</surname><given-names>Cláudia</given-names></name><name><surname>Sennikov</surname><given-names>Alexander N.</given-names></name></person-group><article-title>﻿Africa and Arabia encompass a much greater species diversity in the <italic><tp:taxon-name><tp:taxon-name-part taxon-name-part-type="genus" reg="Achyranthes">Achyranthes</tp:taxon-name-part><tp:taxon-name-part taxon-name-part-type="species" reg="aspera">aspera</tp:taxon-name-part></tp:taxon-name></italic> aggregate (<tp:taxon-name><tp:taxon-name-part taxon-name-part-type="family">Amaranthaceae</tp:taxon-name-part></tp:taxon-name>, achyranthoid clade): Evidence from morphological and chorological data</article-title><source>PhytoKeys</source><day>20</day><month>12</month><year>2024</year><volume>250</volume><fpage>21</fpage><lpage>94</lpage><pub-id pub-id-type="doi">10.3897/phytokeys.250.136139</pub-id></mixed-citation></tp:treatment-meta><tp:nomenclature><label>﻿</label><tp:taxon-name>
              <object-id xmlns:xlink="http://www.w3.org/1999/xlink" content-type="arpha" xlink:type="simple">7DA71355-D55D-5B14-B346-A5210CE0F8C1</object-id>
              <tp:taxon-name-part taxon-name-part-type="genus" reg="Achyranthes">Achyranthes</tp:taxon-name-part>
              <tp:taxon-name-part taxon-name-part-type="species" reg="mauritiana">mauritiana</tp:taxon-name-part>
            </tp:taxon-name><tp:taxon-authority>Moq. in DC., Prodr. 13(2): 313 (1849).</tp:taxon-authority></tp:nomenclature><tp:treatment-sec sec-type="Lectotype (designated here)" id="SECID0EBIAK"><title>Lectotype (designated here).</title><p>Mauritius, [1768–1773], [<italic>Commerson</italic>] <italic>s.n</italic>. (P00487020 [image!]; isolectotypes FI-WEBB154894!, G-DC G00688999 [image!]).</p></tp:treatment-sec><tp:treatment-sec sec-type="description" id="SECID0ELIAK"><title>Description.</title><p>(Fig. <xref ref-type="fig" rid="F13">13</xref>). Annual (?); stem upright, with spreading lateral branches; leaf petioles 20–40 mm long, blades 30–100 × 20–40 mm, rhombic or elliptic, tip attenuate, almost glabrous or sparsely pubescent at the veins, green, sometimes turning black when dry; inflorescence up to 30 cm long; bract 2.5–3.0 mm long, bracteoles 3.0–3.5 mm; perianth 4.0–5.0 mm long; stamens 5, anthers ~ 0.4 mm long; style 1.0–1.2 mm long; fruit 1.7–2.1 mm long.</p><fig id="F13" position="float" orientation="portrait"><object-id xmlns:xlink="http://www.w3.org/1999/xlink" content-type="doi" xlink:type="simple">10.3897/phytokeys.250.136139.figure13</object-id><object-id xmlns:xlink="http://www.w3.org/1999/xlink" content-type="arpha" xlink:type="simple">1C53C6A4-B038-553A-A315-AF10CD5E7308</object-id><label>Figure 13.</label><caption><p>A herbarium specimen of <italic><tp:taxon-name><tp:taxon-name-part taxon-name-part-type="genus" reg="Achyranthes">Achyranthes</tp:taxon-name-part><tp:taxon-name-part taxon-name-part-type="species" reg="mauritiana">mauritiana</tp:taxon-name-part></tp:taxon-name></italic> (Réunion, Rivière des Galets, Jul 1851, <italic>Boivin s.n.</italic>, MAU0017619).</p></caption><graphic xmlns:xlink="http://www.w3.org/1999/xlink" xlink:href="phytokeys-250-021_article-136139__-g013.jpg" position="float" orientation="portrait" xlink:type="simple" id="oo_1203857.jpg"><uri content-type="original_file" xlink:type="simple">https://binary.pensoft.net/fig/1203857</uri></graphic></fig></tp:treatment-sec><tp:treatment-sec sec-type="Taxonomic notes" id="SECID0EPJAK"><title>Taxonomic notes.</title><p>The specimens seen are represented by upper twigs only, and our present description is based on the scarce material available in the collections FI-WEBB and MAU. A description provided by <xref ref-type="bibr" rid="B23">Cavaco (1954)</xref> is insufficient for any comparison of the material from the Mascarenes, Madagascar and Comoros, because the morphometry of the reproductive characters was not indicated. So far, <italic><tp:taxon-name><tp:taxon-name-part taxon-name-part-type="genus" reg="Achyranthes">A.</tp:taxon-name-part><tp:taxon-name-part taxon-name-part-type="species" reg="mauritiana">mauritiana</tp:taxon-name-part></tp:taxon-name></italic> is still poorly known. <xref ref-type="bibr" rid="B124">Townsend (1994)</xref> synonymized <italic><tp:taxon-name><tp:taxon-name-part taxon-name-part-type="genus" reg="Achyranthes">A.</tp:taxon-name-part><tp:taxon-name-part taxon-name-part-type="species" reg="mauritiana">mauritiana</tp:taxon-name-part></tp:taxon-name></italic> with <tp:taxon-name><tp:taxon-name-part taxon-name-part-type="genus" reg="Achyranthes">A.</tp:taxon-name-part><tp:taxon-name-part taxon-name-part-type="species" reg="aspera">aspera</tp:taxon-name-part><tp:taxon-name-part taxon-name-part-type="infraspecific-rank">var.</tp:taxon-name-part><tp:taxon-name-part taxon-name-part-type="variety" reg="porphyrostachya">porphyrostachya</tp:taxon-name-part></tp:taxon-name> [≡ <italic><tp:taxon-name><tp:taxon-name-part taxon-name-part-type="genus" reg="Achyranthes">A.</tp:taxon-name-part><tp:taxon-name-part taxon-name-part-type="species" reg="porphyrostachya">porphyrostachya</tp:taxon-name-part></tp:taxon-name></italic>], but this synonymy cannot be accepted due to their different leaf shape and morphometry of the reproductive characters. Only a few old collections cited below were from the Mascarenes, with a more recent collection from Agaléga (Mauritian territory). Nevertheless, <italic><tp:taxon-name><tp:taxon-name-part taxon-name-part-type="genus" reg="Achyranthes">A.</tp:taxon-name-part><tp:taxon-name-part taxon-name-part-type="species" reg="mauritiana">mauritiana</tp:taxon-name-part></tp:taxon-name></italic> seems to be a distinct species due to its rhombic or elliptic, almost glabrous leaves as compared with <italic><tp:taxon-name><tp:taxon-name-part taxon-name-part-type="genus" reg="Achyranthes">A.</tp:taxon-name-part><tp:taxon-name-part taxon-name-part-type="species" reg="aspera">aspera</tp:taxon-name-part></tp:taxon-name></italic> s.str. Its reproductive characters are the same as in <italic><tp:taxon-name><tp:taxon-name-part taxon-name-part-type="genus" reg="Achyranthes">A.</tp:taxon-name-part><tp:taxon-name-part taxon-name-part-type="species" reg="aspera">aspera</tp:taxon-name-part></tp:taxon-name></italic> s.str. The leaf characters are quite similar to those of <italic><tp:taxon-name><tp:taxon-name-part taxon-name-part-type="genus" reg="Achyranthes">A.</tp:taxon-name-part><tp:taxon-name-part taxon-name-part-type="species" reg="acuminata">acuminata</tp:taxon-name-part></tp:taxon-name></italic>, but the morphometry of the reproductive characters is different. Further studies are needed to explore the morphology, phylogenetic relationships and ecology of <italic><tp:taxon-name><tp:taxon-name-part taxon-name-part-type="genus" reg="Achyranthes">A.</tp:taxon-name-part><tp:taxon-name-part taxon-name-part-type="species" reg="mauritiana">mauritiana</tp:taxon-name-part></tp:taxon-name></italic>.</p><p><xref ref-type="bibr" rid="B124">Townsend (1994)</xref> reported <tp:taxon-name><tp:taxon-name-part taxon-name-part-type="genus" reg="Achyranthes">A.</tp:taxon-name-part><tp:taxon-name-part taxon-name-part-type="species" reg="aspera">aspera</tp:taxon-name-part><tp:taxon-name-part taxon-name-part-type="infraspecific-rank">var.</tp:taxon-name-part><tp:taxon-name-part taxon-name-part-type="variety" reg="velutina">velutina</tp:taxon-name-part></tp:taxon-name> (Hook. &amp; Arn.) C.C.Towns. (≡ <italic><tp:taxon-name><tp:taxon-name-part taxon-name-part-type="genus" reg="Achyranthes">A.</tp:taxon-name-part><tp:taxon-name-part taxon-name-part-type="species" reg="velutina">velutina</tp:taxon-name-part></tp:taxon-name></italic> Hook. &amp; Arn.) from Réunion. This robust species with villous leaves occurs only in the Pacific. The plants from the Mascarenes resembling <italic><tp:taxon-name><tp:taxon-name-part taxon-name-part-type="genus" reg="Achyranthes">A.</tp:taxon-name-part><tp:taxon-name-part taxon-name-part-type="species" reg="velutina">velutina</tp:taxon-name-part></tp:taxon-name></italic> seem to belong to a different species whose name may be <italic><tp:taxon-name><tp:taxon-name-part taxon-name-part-type="genus" reg="Achyranthes">A.</tp:taxon-name-part><tp:taxon-name-part taxon-name-part-type="species" reg="borbonica">borbonica</tp:taxon-name-part></tp:taxon-name></italic> Willd. in Roem. &amp; Schult., Syst. Veg., ed. 15 bis 5: 549 (1819) ≡ <tp:taxon-name><tp:taxon-name-part taxon-name-part-type="genus" reg="Achyranthes">A.</tp:taxon-name-part><tp:taxon-name-part taxon-name-part-type="species" reg="aspera">aspera</tp:taxon-name-part><tp:taxon-name-part taxon-name-part-type="infraspecific-rank">var.</tp:taxon-name-part><tp:taxon-name-part taxon-name-part-type="variety" reg="borbonica">borbonica</tp:taxon-name-part></tp:taxon-name> (Willd. ex Schult.) C.C.Towns., Kew Bull. 29(3): 474 (1974). The holotype of <italic><tp:taxon-name><tp:taxon-name-part taxon-name-part-type="genus" reg="Achyranthes">A.</tp:taxon-name-part><tp:taxon-name-part taxon-name-part-type="species" reg="borbonica">borbonica</tp:taxon-name-part></tp:taxon-name></italic> (“Insula Borbon” [Réunion]) kept at B-W 05-005-010 is represented by a small fragment showing villous leaves and an inflorescence collected in a premature stage. This species is also very poorly known, and no other material except for the type of <italic><tp:taxon-name><tp:taxon-name-part taxon-name-part-type="genus" reg="Achyranthes">A.</tp:taxon-name-part><tp:taxon-name-part taxon-name-part-type="species" reg="borbonica">borbonica</tp:taxon-name-part></tp:taxon-name></italic> is seen from the Mascarenes.</p></tp:treatment-sec><tp:treatment-sec sec-type="Nomenclatural notes" id="SECID0EFQAK"><title>Nomenclatural notes.</title><p><xref ref-type="bibr" rid="B84">Moquin-Tandon (1849)</xref> based his <italic><tp:taxon-name><tp:taxon-name-part taxon-name-part-type="genus" reg="Achyranthes">A.</tp:taxon-name-part><tp:taxon-name-part taxon-name-part-type="species" reg="mauritiana">mauritiana</tp:taxon-name-part></tp:taxon-name></italic> on two specimens from Mauritius without exact label information (seemingly collected by P. Commerson during his residence on Mauritius in 1768–1773: <xref ref-type="bibr" rid="B40">Frodin 2001</xref>), which were kept in the Paris Museum of Natural History and the personal herbarium of Labillardière. <xref ref-type="bibr" rid="B124">Townsend (1994)</xref> designated a specimen at G-DC as lectotype. This specimen belongs to the collection from Mauritius, which was previously kept in Paris but obtained by A.P. de Candolle for his private herbarium by exchange in 1821 (cf. <xref ref-type="bibr" rid="B27">de Candolle 1862</xref>). Although this specimen is part (a duplicate) of the collection which was used for the original description, it was not cited in the protologue and therefore has no precedence over cited syntypes in lectotype designation. A specimen at P, which was examined by Moquin-Tandon and is accompanied with his analytical drawing, is designated here as a new lectotype in agreement with Art. 9.12.</p></tp:treatment-sec><tp:treatment-sec sec-type="distribution" id="SECID0EMRAK"><title>Distribution.</title><p><bold>Mauritius</bold>: [without exact location and date] <italic>herb</italic>. <italic>Moquin-Tandon s.n</italic>. (FI-WEBB154894); Agaléga, North Island, 19 Jul 1976, <italic>D.R. Stoddart 7237</italic> (US03544411);</p><p><bold>Réunion</bold> (French Overseas Department): Rivière des Galets, Jul 1851, <italic>Boivin s.n.</italic> (MAU0017619).</p></tp:treatment-sec><tp:treatment-sec sec-type="distribution" id="SECID0EASAK"><title>General distribution.</title><p>The species seems to be endemic to the Mascarenes (Mauritius and Réunion), but recently collected in Agaléga. <xref ref-type="bibr" rid="B23">Cavaco (1954)</xref> cited some records from Madagascar, but all material seen belongs to other species.</p></tp:treatment-sec><ref-list><ref id="B23"><mixed-citation xmlns:xlink="http://www.w3.org/1999/xlink" xlink:type="simple"><person-group><name name-style="western"><surname>Cavaco</surname><given-names>A</given-names></name></person-group> (<year>1954</year>) <article-title><tp:taxon-name><tp:taxon-name-part taxon-name-part-type="family">Amaranthaceae</tp:taxon-name-part></tp:taxon-name>.</article-title> In: <person-group><name name-style="western"><surname>Humbert</surname><given-names>H</given-names></name></person-group> (<role>Ed.</role>) <issue-title>Flore de Madagascar et des Comores.</issue-title><source>Typ. Firmin-Didot &amp; Co., Paris</source>, <fpage>1</fpage>–<lpage>56</lpage>.</mixed-citation></ref><ref id="B124"><mixed-citation xmlns:xlink="http://www.w3.org/1999/xlink" xlink:type="simple"><person-group><name name-style="western"><surname>Townsend</surname><given-names>CC</given-names></name></person-group> (<year>1994</year>) <article-title>Amaranthacées.</article-title> In: <person-group><name name-style="western"><surname>Bosser</surname><given-names>J</given-names></name><name name-style="western"><surname>Cadet</surname><given-names>Th</given-names></name><name name-style="western"><surname>Guèho</surname><given-names>J</given-names></name><name name-style="western"><surname>Marais</surname><given-names>W</given-names></name></person-group> (<role>Eds</role>) <issue-title>Flore des Mascareignes.</issue-title><source>La Réunion, Maurice, Rodrigues. Kew, ORSTOM, Imprimerie Gouvernement &amp; Centre Universitaire, London–Paris–Port-Louis–Saint-Denis</source>, <fpage>1</fpage>–<lpage>29</lpage>.</mixed-citation></ref><ref id="B84"><mixed-citation xmlns:xlink="http://www.w3.org/1999/xlink" xlink:type="simple"><person-group><name name-style="western"><surname>Moquin-Tandon</surname><given-names>CHBA</given-names></name></person-group> (<year>1849</year>) <article-title><tp:taxon-name><tp:taxon-name-part taxon-name-part-type="family">Amaranthaceae</tp:taxon-name-part></tp:taxon-name>.</article-title> In: <person-group><name name-style="western"><surname>de Candolle</surname><given-names>AP</given-names></name></person-group> (<role>Ed.</role>) <issue-title>Prodromus systematis naturalis regni vegetabilis, vol.</issue-title><source>13, part 2. Treuttel &amp; Würtz, Paris</source>, <fpage>231</fpage>–<lpage>424</lpage>.</mixed-citation></ref><ref id="B40"><mixed-citation xmlns:xlink="http://www.w3.org/1999/xlink" xlink:type="simple"><person-group><name name-style="western"><surname>Frodin</surname><given-names>DG</given-names></name></person-group> (<year>2001</year>) Guide to standard floras of the world: An annotated, geographically arranged systematic bibliography of the principal floras, enumerations, checklists and chorological atlases of different areas. 2<sup>nd</sup> ed. Cambridge University Press, Cambridge. <ext-link xlink:href="10.1017/CBO9780511541803" ext-link-type="doi" xlink:type="simple">https://doi.org/10.1017/CBO9780511541803</ext-link></mixed-citation></ref><ref id="B27"><mixed-citation xmlns:xlink="http://www.w3.org/1999/xlink" xlink:type="simple"><person-group><name name-style="western"><surname>de Candolle</surname><given-names>A</given-names></name></person-group> (<year>1862</year>) <source>Mémoires et souvenirs de Augustin-Pyramus de Candolle, écrits par lui-même et publiés par son fils. J.</source><publisher-name>Cherbuliez</publisher-name>, <publisher-loc>Genève &amp; Paris</publisher-loc>, <size units="page">618 pp</size>.</mixed-citation></ref></ref-list></tp:taxon-treatment>
