# Supplementary material for: ﻿Africa and Arabia encompass a much greater species diversity in the Achyranthesaspera aggregate (Amaranthaceae, achyranthoid clade): Evidence from morphological and chorological data
Source: PhytoKeys. 2024 Dec 20;250:21–94. doi: 10.3897/phytokeys.250.136139 (PMC11681337; doi:10.3897/phytokeys.250.136139)
Supplement: XML Treatment for Achyranthes seychellensis [file phytokeys.250.136139-treatment7.xml]

<!DOCTYPE tp:taxon-treatment
  PUBLIC "-//TaxonX//DTD Taxonomic Treatment Publishing DTD v0 20100105//EN" "tax-treatment-NSO.dtd">
<tp:taxon-treatment xmlns:tp="http://www.plazi.org/taxpub"><tp:treatment-meta><kwd-group><label>Taxon classification</label><kwd>
                <named-content content-type="kingdom">Plantae</named-content>
              </kwd><kwd>
                <named-content content-type="order">Caryophyllales</named-content>
              </kwd><kwd>
                <named-content content-type="family">Amaranthaceae</named-content>
              </kwd></kwd-group><mixed-citation publication-type="journal"><person-group><name><surname>Sukhorukov</surname><given-names>Alexander P.</given-names></name><name><surname>Kushunina</surname><given-names>Maria</given-names></name><name><surname>Nilova</surname><given-names>Maya V.</given-names></name><name><surname>Baider</surname><given-names>Cláudia</given-names></name><name><surname>Sennikov</surname><given-names>Alexander N.</given-names></name></person-group><article-title>﻿Africa and Arabia encompass a much greater species diversity in the <italic><tp:taxon-name><tp:taxon-name-part taxon-name-part-type="genus" reg="Achyranthes">Achyranthes</tp:taxon-name-part><tp:taxon-name-part taxon-name-part-type="species" reg="aspera">aspera</tp:taxon-name-part></tp:taxon-name></italic> aggregate (<tp:taxon-name><tp:taxon-name-part taxon-name-part-type="family">Amaranthaceae</tp:taxon-name-part></tp:taxon-name>, achyranthoid clade): Evidence from morphological and chorological data</article-title><source>PhytoKeys</source><day>20</day><month>12</month><year>2024</year><volume>250</volume><fpage>21</fpage><lpage>94</lpage><pub-id pub-id-type="doi">10.3897/phytokeys.250.136139</pub-id></mixed-citation></tp:treatment-meta><tp:nomenclature><label>﻿</label><tp:taxon-name>
              <object-id xmlns:xlink="http://www.w3.org/1999/xlink" content-type="arpha" xlink:type="simple">8F918270-9A1D-596C-A19D-F5D6BC236333</object-id>
              <tp:taxon-name-part taxon-name-part-type="genus" reg="Achyranthes">Achyranthes</tp:taxon-name-part>
              <tp:taxon-name-part taxon-name-part-type="species" reg="seychellensis">seychellensis</tp:taxon-name-part>
              <object-id xmlns:xlink="http://www.w3.org/1999/xlink" content-type="ipni" xlink:type="simple">urn:lsid:ipni.org:names:77353796-1</object-id>
            </tp:taxon-name><tp:taxon-authority>Sukhor.</tp:taxon-authority><tp:taxon-status xmlns:xlink="http://www.w3.org/1999/xlink" xlink:type="simple">sp. nov.</tp:taxon-status></tp:nomenclature><tp:treatment-sec sec-type="Holotype" id="SECID0E3PBK"><title>Holotype.</title><p>Seychelles, Farquhar Atoll, coconut plantation, 18 August 1984, <italic>G. Ogureeva 608</italic> (MW0586306!, isotype LE00019370!).</p></tp:treatment-sec><tp:treatment-sec sec-type="description" id="SECID0EEQBK"><title>Description.</title><p>(Fig. <xref ref-type="fig" rid="F16">16</xref>). Annual herb up to 1.5 m tall; stem stout, basally ± roundish, four-angled in the inflorescence; leaf petioles 10–25 mm long, blades 80–120 × 30–60 mm, cuneate, tip shortly acuminate, green above and pale green below, slightly pubescent on veins; inflorescence up to 25 cm long with hirsute axis; bract 3.5–4.0 mm long; bracteoles 3.2–4.0 mm long; perianth 4.5–5.5 mm long, ± equal, deep rose or purple inside; stamens 5, anthers 0.75–1.0 mm long; pseudostaminodes 1.25–2.0 mm long, brownish or white when dry, fimbriate; style with stigma 2.2–2.7 mm long; fruit (without style) ± 2.0 mm long.</p><fig id="F16" position="float" orientation="portrait"><object-id xmlns:xlink="http://www.w3.org/1999/xlink" content-type="doi" xlink:type="simple">10.3897/phytokeys.250.136139.figure16</object-id><object-id xmlns:xlink="http://www.w3.org/1999/xlink" content-type="arpha" xlink:type="simple">346ED6EA-EE5F-5B23-896C-A1DFCEFC177B</object-id><label>Figure 16.</label><caption><p>Holotype of <italic><tp:taxon-name><tp:taxon-name-part taxon-name-part-type="genus" reg="Achyranthes">Achyranthes</tp:taxon-name-part><tp:taxon-name-part taxon-name-part-type="species" reg="seychellensis">seychellensis</tp:taxon-name-part></tp:taxon-name></italic> Sukhor., sp. nov. (Seychelles, Farquhar Atoll, coconut plantation, 18 Aug 1984, <italic>G. Ogureeva 608</italic>, MW0586306).</p></caption><graphic xmlns:xlink="http://www.w3.org/1999/xlink" xlink:href="phytokeys-250-021_article-136139__-g016.jpg" position="float" orientation="portrait" xlink:type="simple" id="oo_1203860.jpg"><uri content-type="original_file" xlink:type="simple">https://binary.pensoft.net/fig/1203860</uri></graphic></fig></tp:treatment-sec><tp:treatment-sec sec-type="habitat" id="SECID0EIRBK"><title>Habitat.</title><p>Calcareous and rocky areas at elevations of 0–200 m a.s.l. It can be a common weed in coconut plantations.</p></tp:treatment-sec><tp:treatment-sec sec-type="Flowering at fruiting" id="SECID0ENRBK"><title>Flowering at fruiting.</title><p>Around the year.</p></tp:treatment-sec><tp:treatment-sec sec-type="Additional specimens seen" id="SECID0ESRBK"><title>Additional specimens seen.</title><p><bold>Seychelles</bold>: Sèche Island, 23 Jan 1938, <italic>Ves 6149</italic> (K); St. Pierre Island, Oct 1960, <italic>C.J. Pigeott s.n.</italic> (K); Aride Island, Feb 1983, <italic>F. Friedmann 4469</italic> (P00804851) &amp; Apr 1987, <italic>F. Friedmann 5455</italic> (P00804847); Bird Island, 28 Sep 1952, <italic>E.S. Brown s.n</italic>. (BM); Cousin Island, 25 Jan 1970, <italic>F.R. Fosberg 52173</italic> (K); Fouquet Island, 5 Apr 1976, <italic>D.R. Stoddart 7148</italic> (K); Farquhar Atoll (South), 2 Oct 1967, <italic>Gwynne &amp; Wood 1189</italic> (K); Farquhar Atoll (North), 19 Sep 1968, <italic>D.R. Stoddart 1376</italic> (K); Aride Island, Jul 1975, <italic>Warman 23</italic> (K); Rémire [Eagle] Island, 25 Oct 1976, <italic>S.A. Robertson 2319</italic> (K); Bird Island, Mar 1976, <italic>D.R. Stoddart 7079</italic> (K); Denis Island, 10 Dec 1977, <italic>D.R. Stoddart 8086</italic> (K); Platte Island, 26 Feb 1980, <italic>S.A. Robertson 3021</italic> (K); Poivre Island, 6 Aug 1984, <italic>L. Averyanov &amp; al. s.n</italic>. (LE, MHA); Farquhar Atoll, 16 Aug 1984, <italic>L. Averyanov &amp; al. 580</italic> (LE).</p><p><bold>Mauritius</bold>: Chagos Archipelago, Diego Garcia Atoll, East Island, 26 Jul 1967, <italic>D.R. Stoddart 875</italic> (K); Diego Garcia, near north coast, 30 Mar 1971, <italic>A.M. Hutson 15</italic> (BM); Sea Cow Island, 21 Feb 1975, <italic>M.J.D. Hirons 50</italic> (K).</p></tp:treatment-sec><tp:treatment-sec sec-type="Relationship" id="SECID0EYTBK"><title>Relationship.</title><p><xref ref-type="bibr" rid="B39">Friedmann (1994)</xref> reported three varieties of <italic><tp:taxon-name><tp:taxon-name-part taxon-name-part-type="genus" reg="Achyranthes">A.</tp:taxon-name-part><tp:taxon-name-part taxon-name-part-type="species" reg="aspera">aspera</tp:taxon-name-part></tp:taxon-name></italic>: <tp:taxon-name><tp:taxon-name-part taxon-name-part-type="genus" reg="Achyranthes"/><tp:taxon-name-part taxon-name-part-type="species" reg="aspera"/><tp:taxon-name-part taxon-name-part-type="infraspecific-rank">var.</tp:taxon-name-part><tp:taxon-name-part taxon-name-part-type="variety" reg="aspera">aspera</tp:taxon-name-part></tp:taxon-name>, <tp:taxon-name><tp:taxon-name-part taxon-name-part-type="genus" reg="Achyranthes"/><tp:taxon-name-part taxon-name-part-type="species" reg="aspera"/><tp:taxon-name-part taxon-name-part-type="infraspecific-rank">var.</tp:taxon-name-part><tp:taxon-name-part taxon-name-part-type="variety" reg="velutina">velutina</tp:taxon-name-part></tp:taxon-name>, and <tp:taxon-name><tp:taxon-name-part taxon-name-part-type="genus" reg="Achyranthes"/><tp:taxon-name-part taxon-name-part-type="species" reg="aspera"/><tp:taxon-name-part taxon-name-part-type="infraspecific-rank">var.</tp:taxon-name-part><tp:taxon-name-part taxon-name-part-type="variety" reg="fruticosa">fruticosa</tp:taxon-name-part></tp:taxon-name> from the Seychelles. The specimens seen were identified as <tp:taxon-name><tp:taxon-name-part taxon-name-part-type="genus" reg="Achyranthes"/><tp:taxon-name-part taxon-name-part-type="species" reg="aspera"/><tp:taxon-name-part taxon-name-part-type="infraspecific-rank">var.</tp:taxon-name-part><tp:taxon-name-part taxon-name-part-type="variety" reg="aspera">aspera</tp:taxon-name-part></tp:taxon-name> or <tp:taxon-name><tp:taxon-name-part taxon-name-part-type="genus" reg="Achyranthes"/><tp:taxon-name-part taxon-name-part-type="species" reg="aspera"/><tp:taxon-name-part taxon-name-part-type="infraspecific-rank">var.</tp:taxon-name-part><tp:taxon-name-part taxon-name-part-type="variety" reg="velutina">velutina</tp:taxon-name-part></tp:taxon-name>. From <italic><tp:taxon-name><tp:taxon-name-part taxon-name-part-type="genus" reg="Achyranthes">A.</tp:taxon-name-part><tp:taxon-name-part taxon-name-part-type="species" reg="aspera">aspera</tp:taxon-name-part></tp:taxon-name></italic>, the new species differs by longer leaf blades (80–120 × 30–60 mm vs. 15–110 × 20–80 mm), and longer anthers (0.75–1.0 mm vs. 0.4–0.6 mm) and styles (2.2–2.7 mm vs. 1.0–1.1 mm). The true <italic><tp:taxon-name><tp:taxon-name-part taxon-name-part-type="genus" reg="Achyranthes">A.</tp:taxon-name-part><tp:taxon-name-part taxon-name-part-type="species" reg="velutina">velutina</tp:taxon-name-part></tp:taxon-name></italic> Hook. &amp; Arn. from the Pacific (Samoa, Tahiti, Tuamotu etc.) is a hirsute shrub with longer (ca. 7 mm long) perianths, but some other characters, i.e. length of anthers and styles are similar. Several specimens from the Aldabra Islands identified as ‘<tp:taxon-name><tp:taxon-name-part taxon-name-part-type="genus" reg="Achyranthes"/><tp:taxon-name-part taxon-name-part-type="species" reg="aspera"/><tp:taxon-name-part taxon-name-part-type="infraspecific-rank">var.</tp:taxon-name-part><tp:taxon-name-part taxon-name-part-type="variety" reg="fruticosa">fruticosa</tp:taxon-name-part></tp:taxon-name>’ represent plant fragments with a woody base and need further evalution.</p></tp:treatment-sec><tp:treatment-sec sec-type="distribution" id="SECID0E4XBK"><title>General distribution.</title><p>Endemic to the Seychelles and Chagos Archipelago.</p></tp:treatment-sec><ref-list><ref id="B39"><mixed-citation xmlns:xlink="http://www.w3.org/1999/xlink" xlink:type="simple"><person-group><name name-style="western"><surname>Friedmann</surname><given-names>F</given-names></name></person-group> (<year>1994</year>) <source>Flore de Seychelles. Dicotylédones.</source><publisher-name>Orstom</publisher-name>, <publisher-loc>Paris</publisher-loc>, <size units="page">663 pp</size>.</mixed-citation></ref></ref-list></tp:taxon-treatment>
