# Supplementary material for: ﻿Africa and Arabia encompass a much greater species diversity in the Achyranthesaspera aggregate (Amaranthaceae, achyranthoid clade): Evidence from morphological and chorological data
Source: PhytoKeys. 2024 Dec 20;250:21–94. doi: 10.3897/phytokeys.250.136139 (PMC11681337; doi:10.3897/phytokeys.250.136139)
Supplement: XML Treatment for Achyranthes fasciculata [file phytokeys.250.136139-treatment9.xml]

<!DOCTYPE tp:taxon-treatment
  PUBLIC "-//TaxonX//DTD Taxonomic Treatment Publishing DTD v0 20100105//EN" "tax-treatment-NSO.dtd">
<tp:taxon-treatment xmlns:tp="http://www.plazi.org/taxpub"><tp:treatment-meta><kwd-group><label>Taxon classification</label><kwd>
                <named-content content-type="kingdom">Plantae</named-content>
              </kwd><kwd>
                <named-content content-type="order">Caryophyllales</named-content>
              </kwd><kwd>
                <named-content content-type="family">Amaranthaceae</named-content>
              </kwd></kwd-group><mixed-citation publication-type="journal"><person-group><name><surname>Sukhorukov</surname><given-names>Alexander P.</given-names></name><name><surname>Kushunina</surname><given-names>Maria</given-names></name><name><surname>Nilova</surname><given-names>Maya V.</given-names></name><name><surname>Baider</surname><given-names>Cláudia</given-names></name><name><surname>Sennikov</surname><given-names>Alexander N.</given-names></name></person-group><article-title>﻿Africa and Arabia encompass a much greater species diversity in the <italic><tp:taxon-name><tp:taxon-name-part taxon-name-part-type="genus" reg="Achyranthes">Achyranthes</tp:taxon-name-part><tp:taxon-name-part taxon-name-part-type="species" reg="aspera">aspera</tp:taxon-name-part></tp:taxon-name></italic> aggregate (<tp:taxon-name><tp:taxon-name-part taxon-name-part-type="family">Amaranthaceae</tp:taxon-name-part></tp:taxon-name>, achyranthoid clade): Evidence from morphological and chorological data</article-title><source>PhytoKeys</source><day>20</day><month>12</month><year>2024</year><volume>250</volume><fpage>21</fpage><lpage>94</lpage><pub-id pub-id-type="doi">10.3897/phytokeys.250.136139</pub-id></mixed-citation></tp:treatment-meta><tp:nomenclature><label>﻿</label><tp:taxon-name>
              <object-id xmlns:xlink="http://www.w3.org/1999/xlink" content-type="arpha" xlink:type="simple">8B77D03B-00BB-56F5-B085-321BAF8D7103</object-id>
              <tp:taxon-name-part taxon-name-part-type="genus" reg="Achyranthes">Achyranthes</tp:taxon-name-part>
              <tp:taxon-name-part taxon-name-part-type="species" reg="fasciculata">fasciculata</tp:taxon-name-part>
            </tp:taxon-name><tp:taxon-authority>(Suess.) C.C.Towns., Kew Bull. 34(3): 424 (1980).</tp:taxon-authority><tp:nomenclature-citation-list><tp:nomenclature-citation><tp:taxon-name>
                  <tp:taxon-name-part taxon-name-part-type="genus" reg="Pandiaka"/>
                  <tp:taxon-name-part taxon-name-part-type="species" reg="fasciculata"/>
                </tp:taxon-name><comment>≡ <tp:taxon-name><tp:taxon-name-part taxon-name-part-type="genus" reg="Pandiaka">Pandiaka</tp:taxon-name-part><tp:taxon-name-part taxon-name-part-type="species" reg="fasciculata">fasciculata</tp:taxon-name-part></tp:taxon-name> Suess., Kew Bull. 4: 477 (1949). </comment></tp:nomenclature-citation></tp:nomenclature-citation-list></tp:nomenclature><tp:treatment-sec sec-type="Holotype" id="SECID0EHMCK"><title>Holotype.</title><p>Tanganyika Territory [Tanzania, Manyara Region], Mbulu distr., SE slopes of Mt. Hanang, Nangwa, 8000 ft, 6 February 1946, <italic>P.J. Greenway 7620</italic> (K000243725!, isotype BM!).</p></tp:treatment-sec><tp:treatment-sec sec-type="habitat" id="SECID0EPMCK"><title>Habitat.</title><p>Upland grassland and mist forests at elevatios 1800–2800 m a.s.l.</p></tp:treatment-sec><tp:treatment-sec sec-type="distribution" id="SECID0EUMCK"><title>Distribution.</title><p>(Fig. <xref ref-type="fig" rid="F19">19</xref>). <bold>Tanzania</bold> (selected): Ngorongoro crater, 8000 ft, 12 Sep 1932, <italic>B.D. Burtt 4308</italic> (K); Ngorongoro rest camp, 6000 ft, 3 Apr 1941, <italic>P.R.O. Balley 2232</italic> (K); Ngorongoro crater, 7400 ft, 13 Jul 1966, <italic>P.J. Greenway &amp; K. Kanuri 1256662</italic> (BR0000013708887, K); Empakaai crater, 2150 m a.s.l., 10 Aug 1972, <italic>G.W. Frame 27</italic> (BR0000013708870, K); Masai distr., Ngorongoro crater, 2350 m a.s.l., 15 Sep 1977, <italic>J. Raynal 19052</italic> (K, WAG01404450); Arusha Region, Monduli distr., Ketumbeine Forest Reserve, 2330 m a.s.l., 2 Apr 2000, <italic>R.E. Gereau &amp; al. 6428</italic> (CM, MO).</p><fig id="F19" position="float" orientation="portrait"><object-id xmlns:xlink="http://www.w3.org/1999/xlink" content-type="doi" xlink:type="simple">10.3897/phytokeys.250.136139.figure19</object-id><object-id xmlns:xlink="http://www.w3.org/1999/xlink" content-type="arpha" xlink:type="simple">F52B75FC-8BE5-5EA0-A42A-D194B9A4A78A</object-id><label>Figure 19.</label><caption><p>Distribution map of <italic><tp:taxon-name><tp:taxon-name-part taxon-name-part-type="genus" reg="Achyranthes">Achyranthes</tp:taxon-name-part><tp:taxon-name-part taxon-name-part-type="species" reg="fasciculata">fasciculata</tp:taxon-name-part></tp:taxon-name></italic>.</p></caption><graphic xmlns:xlink="http://www.w3.org/1999/xlink" xlink:href="phytokeys-250-021_article-136139__-g019.jpg" position="float" orientation="portrait" xlink:type="simple" id="oo_1203863.jpg"><uri content-type="original_file" xlink:type="simple">https://binary.pensoft.net/fig/1203863</uri></graphic></fig></tp:treatment-sec><tp:treatment-sec sec-type="distribution" id="SECID0EEOCK"><title>General distribution.</title><p>Only known from Tanzania. Records from Kenya are also possible.</p></tp:treatment-sec></tp:taxon-treatment>
