# Supplementary material for: ﻿Africa and Arabia encompass a much greater species diversity in the Achyranthesaspera aggregate (Amaranthaceae, achyranthoid clade): Evidence from morphological and chorological data
Source: PhytoKeys. 2024 Dec 20;250:21–94. doi: 10.3897/phytokeys.250.136139 (PMC11681337; doi:10.3897/phytokeys.250.136139)
Supplement: XML Treatment for Achyranthes talbotii [file phytokeys.250.136139-treatment10.xml]

<!DOCTYPE tp:taxon-treatment
  PUBLIC "-//TaxonX//DTD Taxonomic Treatment Publishing DTD v0 20100105//EN" "tax-treatment-NSO.dtd">
<tp:taxon-treatment xmlns:tp="http://www.plazi.org/taxpub"><tp:treatment-meta><kwd-group><label>Taxon classification</label><kwd>
                <named-content content-type="kingdom">Plantae</named-content>
              </kwd><kwd>
                <named-content content-type="order">Caryophyllales</named-content>
              </kwd><kwd>
                <named-content content-type="family">Amaranthaceae</named-content>
              </kwd></kwd-group><mixed-citation publication-type="journal"><person-group><name><surname>Sukhorukov</surname><given-names>Alexander P.</given-names></name><name><surname>Kushunina</surname><given-names>Maria</given-names></name><name><surname>Nilova</surname><given-names>Maya V.</given-names></name><name><surname>Baider</surname><given-names>Cláudia</given-names></name><name><surname>Sennikov</surname><given-names>Alexander N.</given-names></name></person-group><article-title>﻿Africa and Arabia encompass a much greater species diversity in the <italic><tp:taxon-name><tp:taxon-name-part taxon-name-part-type="genus" reg="Achyranthes">Achyranthes</tp:taxon-name-part><tp:taxon-name-part taxon-name-part-type="species" reg="aspera">aspera</tp:taxon-name-part></tp:taxon-name></italic> aggregate (<tp:taxon-name><tp:taxon-name-part taxon-name-part-type="family">Amaranthaceae</tp:taxon-name-part></tp:taxon-name>, achyranthoid clade): Evidence from morphological and chorological data</article-title><source>PhytoKeys</source><day>20</day><month>12</month><year>2024</year><volume>250</volume><fpage>21</fpage><lpage>94</lpage><pub-id pub-id-type="doi">10.3897/phytokeys.250.136139</pub-id></mixed-citation></tp:treatment-meta><tp:nomenclature><label>﻿</label><tp:taxon-name>
              <object-id xmlns:xlink="http://www.w3.org/1999/xlink" content-type="arpha" xlink:type="simple">362ED53F-AA15-5012-9057-6F82362F9968</object-id>
              <tp:taxon-name-part taxon-name-part-type="genus" reg="Achyranthes">Achyranthes</tp:taxon-name-part>
              <tp:taxon-name-part taxon-name-part-type="species" reg="talbotii">talbotii</tp:taxon-name-part>
            </tp:taxon-name><tp:taxon-authority>Hutch. &amp; Dalziel, Fl. W. Tr. Afr.: 127 (1927).</tp:taxon-authority></tp:nomenclature><tp:treatment-sec sec-type="Holotype" id="SECID0ENPCK"><title>Holotype.</title><p>Nigeria, [probably Osun State] Oran district, 1911–1912, <italic>P.A. Talbot s.n</italic>. (K000243719!).</p></tp:treatment-sec><tp:treatment-sec sec-type="habitat" id="SECID0E3PCK"><title>Habitat.</title><p>Forests and along streams, often on rocky or volcanic substrates at elevations of 0–1000 m a.s.l. as in <italic>J.P.M. Brenan 9497</italic> (in many herbaria), who adds: “Lava rocks by cataracts above water level, frequent; perennial herb with woody base, ± cespitose stem, purplish-green; leaves papery, dull green ± purple tinged; inflorescence erect, pale green”. <italic>M. Cheek et al. 10401</italic> (K000051090 &amp; WAG1404466) also added: “Lowland evergreen forest around series of waterfalls in river gorge; rheophyte erect herb 15–45 cm tall, rooting in rock crevices and on the surface”.</p></tp:treatment-sec><tp:treatment-sec sec-type="distribution" id="SECID0EGQCK"><title>Distribution.</title><p>(Fig. <xref ref-type="fig" rid="F20">20</xref>). <bold>Cameroon</bold>: [West Region] Toké, 20 Mar 1948, <italic>J.P.M. Brenan 9497</italic> (BM, BR0000013708900, K000025614, M, P06651712); [Littoral Region] Loum, 20 Dec 1957, <italic>H.C.D. de Wit 392</italic> (WAG0185720); [Littoral Region] 35 km E of Yabassi, 9 Jan 1972, <italic>R. Letouzey 10938</italic> (K, P06651714, YA); Southwest Region, Mt. Cameroon, 350 m a.s.l., 20 Oct 1993, <italic>M. Cheek &amp; al. 5013</italic> (BR0000005004102, K000518867, WAG0255392); Southwest Region, Mokoko, 280 m a.s.l., 26 May 1994, <italic>D.W. Thomas 10167</italic> (K000875887); Southwest Region, Mount Cameroon, Bomana, 400 m a.s.l., 20 Oct 1993, <italic>N. Ndam 742</italic> (K000518868); Kupe-Muanenguba Division, Baseng, 750 m a.s.l., 16 Dec 1999, <italic>M. Cheek &amp; al. 10401</italic> (K000051090, WAG1404466); [Southwest Region] Kumba to Loum, 26 Jan 1986, <italic>H. Breyne 5062</italic> (BR0000013709051, YA); Northwest Region, Bamenda, 620 m a.s.l., 14 Nov 2000, <italic>B.J. Pollard 483</italic> (K001422626); Southwest Region, Mbu River, 27 Nov 2000, <italic>M. Cheek &amp; al. 10635</italic> (K001422627, P00940016); Southwest Region, Nyandong, 400 m a.s.l., 27 Mar 2003, <italic>M. Cheek &amp; al. 11466</italic> (K001518827).</p><fig id="F20" position="float" orientation="portrait"><object-id xmlns:xlink="http://www.w3.org/1999/xlink" content-type="doi" xlink:type="simple">10.3897/phytokeys.250.136139.figure20</object-id><object-id xmlns:xlink="http://www.w3.org/1999/xlink" content-type="arpha" xlink:type="simple">69609E5D-BA53-5849-94B3-BFD842208A48</object-id><label>Figure 20.</label><caption><p>Distribution map of <italic><tp:taxon-name><tp:taxon-name-part taxon-name-part-type="genus" reg="Achyranthes">Achyranthes</tp:taxon-name-part><tp:taxon-name-part taxon-name-part-type="species" reg="talbotii">talbotii</tp:taxon-name-part></tp:taxon-name></italic>.</p></caption><graphic xmlns:xlink="http://www.w3.org/1999/xlink" xlink:href="phytokeys-250-021_article-136139__-g020.jpg" position="float" orientation="portrait" xlink:type="simple" id="oo_1203864.jpg"><uri content-type="original_file" xlink:type="simple">https://binary.pensoft.net/fig/1203864</uri></graphic></fig><p>Note. Two additional records kept at YA (bank of Nkam River, near Sake, 3 km southwest of Nkondjok, <named-content xmlns:xlink="http://www.w3.org/1999/xlink" content-type="dwc:verbatimCoordinates" xlink:type="simple"><named-content content-type="geo-json" specific-use="{&#34;type&#34;:&#34;Point&#34;,&#34;coordinates&#34;:[10.283333,5.283333]}" id="NCID0EFSCK" xlink:type="simple">4°77'N, 10°17'E</named-content></named-content>, 07 Jan 1972, <italic>R. Letouzey 11163</italic>; Kombon at the bank of Kombon River, <named-content xmlns:xlink="http://www.w3.org/1999/xlink" content-type="dwc:verbatimCoordinates" xlink:type="simple"><named-content content-type="geo-json" specific-use="{&#34;type&#34;:&#34;Point&#34;,&#34;coordinates&#34;:[9.433333,4.983333]}" id="NCID0EPSCK" xlink:type="simple">4°59'N, 9°26'E</named-content></named-content>, 23 Mar 2011, <italic>F. Kuetegue 316</italic>) and cited by <xref ref-type="bibr" rid="B63">Kuetegue et al. (2019)</xref> were also added to the Fig. <xref ref-type="fig" rid="F20">20</xref>.</p><p><bold>Liberia</bold>: 30 miles W of Bomi Hills, bank of Lofa River, 12 Nov 1969, <italic>J.W.A. Jansen 1486</italic> (BR0000013833961, K);</p><p><bold>Nigeria</bold>: see holotype.</p></tp:treatment-sec><tp:treatment-sec sec-type="distribution" id="SECID0EPTCK"><title>General distribution.</title><p>Tropical West Africa. Probably present at least in the countries located between Liberia and Nigeria (Benin, Ghana, Ivory Coast, and Togo) with a similar climate and vegetation. A specimen from Nigeria (Ogoja Prov., Ikom distr., 17 Dec 1950, <italic>R.W.J. Keay 26284</italic>, K000243718!) with wider oblong leaves was noted by Suessenguth as <tp:taxon-name><tp:taxon-name-part taxon-name-part-type="genus" reg="Achyranthes">Achyranthes</tp:taxon-name-part><tp:taxon-name-part taxon-name-part-type="species" reg="talbotii">talbotii</tp:taxon-name-part><tp:taxon-name-part taxon-name-part-type="infraspecific-rank">var.</tp:taxon-name-part><tp:taxon-name-part taxon-name-part-type="variety" reg="ogojensis">ogojensis</tp:taxon-name-part></tp:taxon-name> Suess. A similar specimen was also collected in Cameroon (Mount Cameroon, 1830 m a.s.l., 4 Feb 1962, <italic>F.J. Breteler &amp; al. 202</italic>, K000025642!) with a short annotation: “Herb up to 1 m high, stems obscurely quadrangular, green, above the nodes dark red, leaves dark green, paler beneath, frequent”. The taxonomic status of such plants has not been evaluated so far (records of both specimens are not mapped here).</p></tp:treatment-sec><tp:treatment-sec sec-type="notes" id="SECID0EKUCK"><title>Note.</title><p>A report of <italic><tp:taxon-name><tp:taxon-name-part taxon-name-part-type="genus" reg="Achyranthes">A.</tp:taxon-name-part><tp:taxon-name-part taxon-name-part-type="species" reg="talbotii">talbotii</tp:taxon-name-part></tp:taxon-name></italic> from Madagascar and Europa Islands (<xref ref-type="bibr" rid="B24">Cavaco 1962</xref>) is unlikely because of different habitats (open grassy vegetation) and a location very remote from the West Tropical Africa. According to Jean Hivert (pers. comm.), the plants from the French Overseas territories belong to a distinct species.</p><sec sec-type="﻿Nomina incertae sedis vel excludenda" id="SECID0E6UCK"><title>﻿Nomina incertae sedis vel excludenda</title><p>Many names in <italic><tp:taxon-name><tp:taxon-name-part taxon-name-part-type="genus" reg="Achyranthes">Achyranthes</tp:taxon-name-part></tp:taxon-name></italic> have not been resolved yet owing to the absence of their type material in major herbaria. Some authentic specimens of unresolved names may be dispersed through many herbaria, e.g. those of Burman f. (<xref ref-type="bibr" rid="B133">Wijnands 1992</xref>), that makes them difficult to trace when the type material was not recognised and remains unavailable electronically. Among species described from Africa, little is known about <italic><tp:taxon-name><tp:taxon-name-part taxon-name-part-type="genus" reg="Achyranthes">A.</tp:taxon-name-part><tp:taxon-name-part taxon-name-part-type="species" reg="frumentacea">frumentacea</tp:taxon-name-part></tp:taxon-name></italic> Burm.f., <italic><tp:taxon-name><tp:taxon-name-part taxon-name-part-type="genus" reg="Achyranthes">A.</tp:taxon-name-part><tp:taxon-name-part taxon-name-part-type="species" reg="pedicellata">pedicellata</tp:taxon-name-part></tp:taxon-name></italic> Lopr., <italic><tp:taxon-name><tp:taxon-name-part taxon-name-part-type="genus" reg="Achyranthes">A.</tp:taxon-name-part><tp:taxon-name-part taxon-name-part-type="species" reg="rubrolutea">rubrolutea</tp:taxon-name-part></tp:taxon-name></italic> Lopr., <italic><tp:taxon-name><tp:taxon-name-part taxon-name-part-type="genus" reg="Achyranthes">A.</tp:taxon-name-part><tp:taxon-name-part taxon-name-part-type="species" reg="viridis">viridis</tp:taxon-name-part></tp:taxon-name></italic> Lopr., and <italic><tp:taxon-name><tp:taxon-name-part taxon-name-part-type="genus" reg="Achyranthes">A.</tp:taxon-name-part><tp:taxon-name-part taxon-name-part-type="species" reg="winteri">winteri</tp:taxon-name-part></tp:taxon-name></italic> Schinz. They are shortly discussed below.</p><sec sec-type="Achyranthes frumentacea Burm.f., Fl. Ind. [N.L. Burman] Prodr. Fl. Cap.: 7 (1768)" id="SECID0EHXCK"><title><italic><tp:taxon-name><tp:taxon-name-part taxon-name-part-type="genus" reg="Achyranthes">Achyranthes</tp:taxon-name-part><tp:taxon-name-part taxon-name-part-type="species" reg="frumentacea">frumentacea</tp:taxon-name-part></tp:taxon-name></italic> Burm.f., Fl. Ind. [N.L. Burman] Prodr. Fl. Cap.: 7 (1768).</title><p>The protologue in “Prodromus Florae Capensis” is very short and incomplete (<xref ref-type="bibr" rid="B19">Burman 1768</xref>), and the most informative phrase is “spicis gracilibus frumentaceis” [spikes subtile, grain-like]. The frumentaceous spikes may refer to the small grain-like diaspores that are present, e.g., in <italic><tp:taxon-name><tp:taxon-name-part taxon-name-part-type="genus" reg="Achyranthes">Achyranthes</tp:taxon-name-part><tp:taxon-name-part taxon-name-part-type="species" reg="annua">annua</tp:taxon-name-part></tp:taxon-name></italic>, a reinstated species also known in South Africa (present paper). Nevertheless, this assumption cannot be confirmed at present, and there are no specimens named as <italic><tp:taxon-name><tp:taxon-name-part taxon-name-part-type="genus" reg="Achyranthes">A.</tp:taxon-name-part><tp:taxon-name-part taxon-name-part-type="species" reg="frumentacea">frumentacea</tp:taxon-name-part></tp:taxon-name></italic> in G-PREL (Nicolas Fumeaux, pers. comm.), the major Burman collection in Europe, as well as in Bibliothèque de l’Institut de France (Sabrina Castandet-Le Bris, pers. comm.). This forgotten name was only mentioned in <xref ref-type="bibr" rid="B129">van Hall (1830)</xref> who doubted that the plant described is referable to <italic><tp:taxon-name><tp:taxon-name-part taxon-name-part-type="genus" reg="Achyranthes">Achyranthes</tp:taxon-name-part></tp:taxon-name></italic>.</p></sec><sec sec-type="Achyranthes pedicellata Lopr., Bot. Jahrb. Syst. 27(1–2): 56 (1899)" id="SECID0E5YCK"><title><italic><tp:taxon-name><tp:taxon-name-part taxon-name-part-type="genus" reg="Achyranthes">Achyranthes</tp:taxon-name-part><tp:taxon-name-part taxon-name-part-type="species" reg="pedicellata">pedicellata</tp:taxon-name-part></tp:taxon-name></italic> Lopr., Bot. Jahrb. Syst. 27(1–2): 56 (1899).</title><p><xref ref-type="bibr" rid="B75">Lopriore (1899)</xref> described this Central African species in the following way: subshrubby; leaves short (up to 3 cm long); bracteoles hairy; flowers very shortly pedicellate; perianth hairy. The description does not match any <italic><tp:taxon-name><tp:taxon-name-part taxon-name-part-type="genus" reg="Achyranthes">Achyranthes</tp:taxon-name-part></tp:taxon-name></italic> in a traditional sense. <xref ref-type="bibr" rid="B6">Baker and Clarke (1909)</xref> and <xref ref-type="bibr" rid="B24">Cavaco (1962)</xref> noted that this name may belong to <italic><tp:taxon-name><tp:taxon-name-part taxon-name-part-type="genus" reg="Pandiaka">Pandiaka</tp:taxon-name-part></tp:taxon-name></italic>, although <xref ref-type="bibr" rid="B61">Klopper et al. (2006)</xref> left it under <italic><tp:taxon-name><tp:taxon-name-part taxon-name-part-type="genus" reg="Achyranthes">Achyranthes</tp:taxon-name-part></tp:taxon-name></italic> as insufficiently known species.</p></sec><sec sec-type="Achyranthes rubrolutea Lopr., Bot. Jahrb. Syst. 27(1–2): 57 (1899). [“rubro-lutea”]" id="SECID0EV1CK"><title><italic><tp:taxon-name><tp:taxon-name-part taxon-name-part-type="genus" reg="Achyranthes">Achyranthes</tp:taxon-name-part><tp:taxon-name-part taxon-name-part-type="species" reg="rubrolutea">rubrolutea</tp:taxon-name-part></tp:taxon-name></italic> Lopr., Bot. Jahrb. Syst. 27(1–2): 57 (1899). [“<italic>rubro-lutea</italic>”]</title><p>This species has been transferred to the genus <italic><tp:taxon-name><tp:taxon-name-part taxon-name-part-type="genus" reg="Pandiaka">Pandiaka</tp:taxon-name-part></tp:taxon-name></italic> (<xref ref-type="bibr" rid="B118">Townsend 1980a</xref>, as <italic><tp:taxon-name><tp:taxon-name-part taxon-name-part-type="genus" reg="Pandiaka">P.</tp:taxon-name-part><tp:taxon-name-part taxon-name-part-type="species" reg="rubrolutea">rubrolutea</tp:taxon-name-part></tp:taxon-name></italic> (Lopr.) C.C.Towns.) based on the syntypes seen at Z. Therefore, we exclude this species from <italic><tp:taxon-name><tp:taxon-name-part taxon-name-part-type="genus" reg="Achyranthes">Achyranthes</tp:taxon-name-part></tp:taxon-name></italic>.</p></sec><sec sec-type="Achyranthes viridis Lopr., Bot. Jahrb. Syst. 27(1–2): 56 (1899)" id="SECID0EG3CK"><title><italic><tp:taxon-name><tp:taxon-name-part taxon-name-part-type="genus" reg="Achyranthes">Achyranthes</tp:taxon-name-part><tp:taxon-name-part taxon-name-part-type="species" reg="viridis">viridis</tp:taxon-name-part></tp:taxon-name></italic> Lopr., Bot. Jahrb. Syst. 27(1–2): 56 (1899).</title><p>This species described by <xref ref-type="bibr" rid="B75">Lopriore (1899)</xref> from Tanzania is characterized by short (up to 2.5 cm) internodes and capitate inflorescences up to 1 cm long consisting of densely arranged flowers with glabrous perianth segments. <xref ref-type="bibr" rid="B24">Cavaco (1962)</xref> thought that <italic><tp:taxon-name><tp:taxon-name-part taxon-name-part-type="genus" reg="Achyranthes">A.</tp:taxon-name-part><tp:taxon-name-part taxon-name-part-type="species" reg="viridis">viridis</tp:taxon-name-part></tp:taxon-name></italic> more likely belongs to <tp:taxon-name><tp:taxon-name-part taxon-name-part-type="genus" reg="Achyranthes">A.</tp:taxon-name-part><tp:taxon-name-part taxon-name-part-type="species" reg="aspera">aspera</tp:taxon-name-part><tp:taxon-name-part taxon-name-part-type="infraspecific-rank">var.</tp:taxon-name-part><tp:taxon-name-part taxon-name-part-type="variety" reg="sicula">sicula</tp:taxon-name-part></tp:taxon-name>, but the short internodes and capitate inflorescences are not characteristic of any <italic><tp:taxon-name><tp:taxon-name-part taxon-name-part-type="genus" reg="Achyranthes">Achyranthes</tp:taxon-name-part></tp:taxon-name></italic> and may refer to <italic><tp:taxon-name><tp:taxon-name-part taxon-name-part-type="genus" reg="Alternanthera">Alternanthera</tp:taxon-name-part></tp:taxon-name></italic>, although <xref ref-type="bibr" rid="B61">Klopper et al. (2006)</xref> left it under <italic><tp:taxon-name><tp:taxon-name-part taxon-name-part-type="genus" reg="Achyranthes">Achyranthes</tp:taxon-name-part></tp:taxon-name></italic> as insufficiently known species.</p><p><italic><tp:taxon-name><tp:taxon-name-part taxon-name-part-type="genus" reg="Achyranthes">Achyranthes</tp:taxon-name-part><tp:taxon-name-part taxon-name-part-type="species" reg="winteri">winteri</tp:taxon-name-part></tp:taxon-name></italic> Schinz ex Peter, Repert. Spec. Nov. Regni Veg., Beiheft 40(2,3): 240 (1938), nom. inval. Schinz (in <xref ref-type="bibr" rid="B90">Peter 1938</xref>) briefly described this new species (in German) as having ovate leaves and solitary flowers with fimbriae. Such characters are not informative, and the species is absent in a diagnostic key provided by <xref ref-type="bibr" rid="B90">Peter (1938)</xref>. The key includes <italic><tp:taxon-name><tp:taxon-name-part taxon-name-part-type="genus" reg="Achyranthes">Achyranthes</tp:taxon-name-part></tp:taxon-name></italic> in a traditional sense as well as the species with a pubescent perianth (not belonging to <italic><tp:taxon-name><tp:taxon-name-part taxon-name-part-type="genus" reg="Achyranthes">Achyranthes</tp:taxon-name-part></tp:taxon-name></italic> s.str.) and <italic><tp:taxon-name><tp:taxon-name-part taxon-name-part-type="genus" reg="Centrostachys">Centrostachys</tp:taxon-name-part><tp:taxon-name-part taxon-name-part-type="species" reg="aquatica">aquatica</tp:taxon-name-part></tp:taxon-name></italic>. <xref ref-type="bibr" rid="B61">Klopper et al. (2006)</xref> consider it as an insufficiently known species, probably based on <xref ref-type="bibr" rid="B120">Townsend (1985)</xref> who noted that the original specimens cited in the protologue (<xref ref-type="bibr" rid="B90">Peter 1938</xref>) were probably destroyed in Berlin during the WW2.</p></sec></sec></tp:treatment-sec><ref-list><ref id="B63"><mixed-citation xmlns:xlink="http://www.w3.org/1999/xlink" xlink:type="simple"><person-group><name name-style="western"><surname>Kuetegue</surname><given-names>F</given-names></name><name name-style="western"><surname>Sonké</surname><given-names>B</given-names></name><name name-style="western"><surname>Ameka</surname><given-names>GK</given-names></name></person-group> (<year>2019</year>) <article-title>A checklist of rheophytes of Cameroon.</article-title><source>PhytoKeys</source><volume>121</volume>: <fpage>81</fpage>–<lpage>131</lpage>. <ext-link xlink:href="10.3897/phytokeys.121.29924" ext-link-type="doi" xlink:type="simple">https://doi.org/10.3897/phytokeys.121.29924</ext-link></mixed-citation></ref><ref id="B24"><mixed-citation xmlns:xlink="http://www.w3.org/1999/xlink" xlink:type="simple"><person-group><name name-style="western"><surname>Cavaco</surname><given-names>A</given-names></name></person-group> (<year>1962</year>) <article-title>Les <tp:taxon-name><tp:taxon-name-part taxon-name-part-type="family">Amaranthaceae</tp:taxon-name-part></tp:taxon-name> de l’Afrique au sud du tropique du cancer et de Madagascar. Mémoires du Muséum National d’Histoire Naturelle, sér.</article-title><source>B (Botanique)</source><volume>13</volume>: <fpage>1</fpage>–<lpage>254</lpage>.</mixed-citation></ref><ref id="B133"><mixed-citation xmlns:xlink="http://www.w3.org/1999/xlink" xlink:type="simple"><person-group><name name-style="western"><surname>Wijnands</surname><given-names>DO</given-names></name></person-group> (<year>1992</year>) <article-title>Burman’s Prodromus Florae Capensis.</article-title><source>Botanical Journal of the Linnean Society</source><volume>109</volume>(<issue>4</issue>): <fpage>485</fpage>–<lpage>502</lpage>. <ext-link xlink:href="10.1111/j.1095-8339.1992.tb01446.x" ext-link-type="doi" xlink:type="simple">https://doi.org/10.1111/j.1095-8339.1992.tb01446.x</ext-link></mixed-citation></ref><ref id="B19"><mixed-citation xmlns:xlink="http://www.w3.org/1999/xlink" xlink:type="simple"><person-group><name name-style="western"><surname>Burman</surname><given-names>NL</given-names></name></person-group> (<year>1768</year>) Flora Indica: cui accedit series zoophytorum indecorum, nec non Prodromus Florae Capensis. Apud Cornelium Haek, 241 + 28 pp. <ext-link xlink:href="10.5962/bhl.title.60581" ext-link-type="doi" xlink:type="simple">https://doi.org/10.5962/bhl.title.60581</ext-link></mixed-citation></ref><ref id="B129"><mixed-citation xmlns:xlink="http://www.w3.org/1999/xlink" xlink:type="simple"><person-group><name name-style="western"><surname>van Hall</surname><given-names>HC</given-names></name></person-group> (<year>1830</year>) <source>Epistolae ineditae Caroli Linnaei. W.</source><publisher-name>van Boekeren</publisher-name>, <publisher-loc>Groningen</publisher-loc>, <size units="page">268 pp</size>.</mixed-citation></ref><ref id="B75"><mixed-citation xmlns:xlink="http://www.w3.org/1999/xlink" xlink:type="simple"><person-group><name name-style="western"><surname>Lopriore</surname><given-names>G</given-names></name></person-group> (<year>1899</year>) <article-title><tp:taxon-name><tp:taxon-name-part taxon-name-part-type="family">Amaranthaceae</tp:taxon-name-part></tp:taxon-name> africanae.</article-title><source>Botanische Jahrbücher für Systematik, Pflanzengeschichte und Pflanzengeographie</source><volume>27</volume>: <fpage>37</fpage>–<lpage>64</lpage>.</mixed-citation></ref><ref id="B6"><mixed-citation xmlns:xlink="http://www.w3.org/1999/xlink" xlink:type="simple"><person-group><name name-style="western"><surname>Baker</surname><given-names>JG</given-names></name><name name-style="western"><surname>Clarke</surname><given-names>CB</given-names></name></person-group> (<year>1909</year>) <article-title><tp:taxon-name><tp:taxon-name-part taxon-name-part-type="family">Amaranthaceae</tp:taxon-name-part></tp:taxon-name>.</article-title> In: <person-group><name name-style="western"><surname>Thiselton-Dyer</surname><given-names>WT</given-names></name></person-group> (<role>Ed.</role>) <issue-title>Flora of Tropical Africa, vol.</issue-title><source>6, sect. 1. Reeve &amp; Co, Ashford</source>, <fpage>14</fpage>–<lpage>75</lpage>.</mixed-citation></ref><ref id="B61"><mixed-citation xmlns:xlink="http://www.w3.org/1999/xlink" xlink:type="simple"><person-group><name name-style="western"><surname>Klopper</surname><given-names>RR</given-names></name><name name-style="western"><surname>Chatelain</surname><given-names>C</given-names></name><name name-style="western"><surname>Bänninger</surname><given-names>V</given-names></name><name name-style="western"><surname>Habashi</surname><given-names>C</given-names></name><name name-style="western"><surname>Steyn</surname><given-names>HM</given-names></name><name name-style="western"><surname>de Wet</surname><given-names>BC</given-names></name><name name-style="western"><surname>Arnold</surname><given-names>TH</given-names></name><name name-style="western"><surname>Gautier</surname><given-names>L</given-names></name><name name-style="western"><surname>Smith</surname><given-names>GF</given-names></name><name name-style="western"><surname>Spichiger</surname><given-names>R</given-names></name></person-group> (<year>2006</year>) Checklist of the flowering plants of Sub-Saharan Africa. An index of accepted names and synonyms. SABONET, Pretoria.</mixed-citation></ref><ref id="B118"><mixed-citation xmlns:xlink="http://www.w3.org/1999/xlink" xlink:type="simple"><person-group><name name-style="western"><surname>Townsend</surname><given-names>CC</given-names></name></person-group> (<year>1980a</year>) <article-title><italic><tp:taxon-name><tp:taxon-name-part taxon-name-part-type="genus">Achyranthes</tp:taxon-name-part></tp:taxon-name></italic>, <italic><tp:taxon-name><tp:taxon-name-part taxon-name-part-type="genus">Achyropsis</tp:taxon-name-part></tp:taxon-name></italic>, and <italic><tp:taxon-name><tp:taxon-name-part taxon-name-part-type="genus">Pandiaka</tp:taxon-name-part></tp:taxon-name></italic>: Notes on <tp:taxon-name><tp:taxon-name-part taxon-name-part-type="family">Amaranthaceae</tp:taxon-name-part></tp:taxon-name>: IX.</article-title><source>Kew Bulletin</source><volume>34</volume>(<issue>3</issue>): <fpage>423</fpage>–<lpage>433</lpage>. <ext-link xlink:href="10.2307/4109821" ext-link-type="doi" xlink:type="simple">https://doi.org/10.2307/4109821</ext-link></mixed-citation></ref><ref id="B90"><mixed-citation xmlns:xlink="http://www.w3.org/1999/xlink" xlink:type="simple"><person-group><name name-style="western"><surname>Peter</surname><given-names>A</given-names></name></person-group> (<year>1938</year>) Flora von Deutsch-Ostafrika. Repertorium Specierum Novarum Regni Vegetabilis 40: 225–272[, tab. 41–44].</mixed-citation></ref><ref id="B120"><mixed-citation xmlns:xlink="http://www.w3.org/1999/xlink" xlink:type="simple"><person-group><name name-style="western"><surname>Townsend</surname><given-names>CC</given-names></name></person-group> (<year>1985</year>) <article-title><tp:taxon-name><tp:taxon-name-part taxon-name-part-type="family">Amaranthaceae</tp:taxon-name-part></tp:taxon-name>.</article-title> In: <person-group><name name-style="western"><surname>Polhill</surname><given-names>RM</given-names></name></person-group> (<role>Ed.</role>) <issue-title>Flora of Tropical East Africa.</issue-title><source>Balkema, Rotterdam–Boston</source>, <fpage>1</fpage>–<lpage>136</lpage>.</mixed-citation></ref></ref-list></tp:taxon-treatment>
